# Supplementary material for: Virus-host protein-protein interactions of mycobacteriophage Giles
Source: Sci Rep. 2017 Nov 28;7:16514. doi: 10.1038/s41598-017-16303-7 (PMC5705681; doi:10.1038/s41598-017-16303-7)
Supplement: Supplementary file 2 — Table S1 [file 41598_2017_16303_MOESM2_ESM.xlsx]

## Sheet: Bait and prey 
Mycobacteriophage Giles				Mycobacterium smegmatis
Bait		Predicted function	well position	Gene ID		Host protein	Interaction domain (Protein fragment encoded by clone sequence)	Size of Interaction domain/fragment	Protein size
gp17	A8WA05	Tail chaperone	A1	MSMEG_1662	A0QT01	taurine-pyruvate aminotransferase /Aminotransferase class III	138-365	227	461
gp17			G1/F1	MSMEG_5776	A0R4B7	PhoU family transcriptional regulator	18-130	112	222
gp17			G1/F1	MSMEG_5776	A0R4B7	PhoU family transcriptional regulator	18-130	112	222
gp29	A8WA17	Integrase	E2	MSMEG_2001	A0QTX7	conserved hypothetical protein/sugar transporter	142-219	77	220
gp29			G2	MSMEG_1438	A0QSD3	50S ribosomal protein L450S ribosomal protein L23	first 85	85	100
gp31	A8WA19	LysinA	B3	MSMEG_5574	A0R3S1	sugar ABC transporter substrate-binding protein (PBP_Type 2 superfamily)	64-181	117	447
gp31			H3	MSMEG_2071	A0QU44	TetR family transcriptional regulator	25-182	157	203
gp34	A8WA22	Unknown (TM)	A4	MSMEG_4441	A0R0M8	Cupin domain protein	126-252	126	302
gp35	A8WA23	Unknown (TM)	E5	MSMEG_1130	A0QRI6	hypothetical protein	55-154	99	375
gp47	A8WA35	Repressor	B6	MSMEG_5625	A0R3X1	Cyclododecanone Monoxygenase	243-375	132	612
gp47			C6	MSMEG_1245	A0QRU8	phosphoadenosine phosphosulfate reductase	42-232	190	282
gp47			D6	MSMEG_3811*	A0QYW6	universal stress protein	1-101	100	147
gp47			E6	MSMEG_1272	A0QRX4	Putative ribosylglycohydrolase	1-132	131	492
gp54	A8WA42	Unknown	B7	MSMEG_2161/MSMEI_2107	I7FZH1	FADD9 protein	55-240	185	257
gp54			D7/F8/A8/A3	MSMEG_4430	A0R0L7	ATP-dependent transcriptional regulator,MalT-like LuxR family	567-759	192	759
gp54			D7/F8/A8/A3	MSMEG_4430	A0R0L7	ATP-dependent transcriptional regulator,MalT-like LuxR family	567-759	192	759
gp54			D7/F8/A8/A3	MSMEG_4430	A0R0L7	ATP-dependent transcriptional regulator,MalT-like LuxR family	567-759	192	759
gp54			D7/F8/A8/A3	MSMEG_4430	A0R0L7	ATP-dependent transcriptional regulator,MalT-like LuxR family	567-759	192	759
gp54			E7/A7	MSMEG_6459*	A0R684	ferredoxin-dependent glutamate synthase 1	219-346	127	1542
gp54			E7/A7	MSMEG_6459*	A0R684	ferredoxin-dependent glutamate synthase 1	219-346	127	1542
gp56	A8WA44	Unknown	C9/B9	MSMEG_4731	A0R1F2	acyl-CoA synthetase/Fatty-acid-CoA ligase FadD23	44-253	209	577
gp56	A8WA44	Unknown	C9/B9	MSMEG_4731	A0R1F2	acyl-CoA synthetase/Fatty-acid-CoA ligase FadD23	44-253	209	577
gp64	A8WA52	Unknown	A11	MSMEG_3483	A0QXZ9	MOSC domain protein/Pyr kinase domain	1-194	193	221
gp64			D11	MSMEG_6699	A0R6W9	conserved hypothetical	9-118	109	289
gp64			H4	MSMEG_3746	A0QYQ7	CTP synthetase	50-200	150	590
gp64			F4	MSMEG_5478	A0R3H8	hydroxypyruvate isomerase	64-239	175	277
gp64			D4	MSMEG_4154	A0QZU6	transposase, Mutator family protein	12-282	270	391
gp64			E4	MSMEG_2367	A0QUX1	glutamyl-tRNA amidotransferase	37-88	51	503
gp65	A8WA53	Unknown	C12	MSMEG_1954	A0QTT2	ABC1 family protein/ubiB domain	267-417	150	439
gp65			E12	MSMEG_6702	A0R6X2	[NADP+] succinate-semialdehyde dehydrogenase	63-265	202	460
gp65			B4	MSMEG_5641	A0R3Y7	glycosyl transferase, group 1 family protein (GTB_type superfamily)	88-125	37	383

## Sheet: Prey clone sequences
Prey clone sequences
>A1_pGADT7_F Sample_Name=A1_pGADT7_F Chromat_id=3259071 Read_id=3220247 Version=1 Length=1232:AAAANGANNTNTTNATACGACTCACTATAGGGCGAGCGCCGCCATGGAGTACCCATACGACGTACCAGATTACGCTCATATGGCCATGGAGGCCAGTGAATTCCACCCATCAACAAGTTTGTACAAAAAAGCAGGCTTTCTTCTCCAGCGTCGCGCGGAAGGCCGGAGCCATGGTCTTGACGTGGTCGTTGATGCCCTCACGCTCGAAGATGTCGAGGTTGGCCATCGCGACAGCGGCCGAAACCGGGTGCCCGCCAAAGGTGTAGCCGTGCCCGAACACGGTCTTGCCGTCGTTGAACGGCTCG…
>F1_pGADT7_F Sample_Name=F1_pGADT7_F Chromat_id=3257236 Read_id=3218408 Version=1 Length=809:NAAAAANNNTTNATACGACTCACTATAGGGCGAGCGCCGCCATGGAGTACCCATACGACGTACCAGATTACGCTCATATGGCCATGGAGGCCAGTGAATTCCACCCATCAACAAGTTTGTACAAAAAAGCAGGCTTTCTCGACGGCGACGCGGCCCATCTCCGCGAAGTAGCCGTTGACCTCTTCGGGCAGCGCATGCTGGGGATGGCGCCTGCGGGCGATCTTCGCGACATGCAGCGCGAGGGCGCCCATGCGATCGACATCGGCGATGATCTGGATCGCGCTCACCACGGTGCGGAGGTCACCG…
>G1_pGADT7_F Sample_Name=G1_pGADT7_F Chromat_id=3257245 Read_id=3218394 Version=1 Length=815:GGNGNAAANNAGNTNTTTATACGACTCACTATAGGGCGAGCGCCGCCATGGAGTACCCATACGACGTACCAGATTACGCTCATATGGCCATGGAGGCCAGTGAATTCCACCCATCAACAAGTTTGTACAAAAAAGCAGGCTTTCTCGACGGCGACGCGGCCCATCTCCGCGAAGTAGCCGTTGACCTCTTCGGGCAGCGCATGCTGGGGATGGCGCCTGCGGGCGATCTTCGCGACATGCAGCGCGAGGGCGCCCATGCGATCGACATCGGCGATGATCTGGATCGCGCTCACCACGGTGCGGAGG…
>E2_pGADT7_F Sample_Name=E2_pGADT7_F Chromat_id=3257224 Read_id=3218388 Version=1 Length=958:NAAAANAANNTTNATACGACTCACTATAGGGCGAGCGCCGCCATGGAGTACCCATACGACGTACCAGATTACGCTCATATGGCCATGGAGGCCAGTGAATTCCACCCATCAACAAGTTTGTACAAAAAAGCAGGCTTTCTACGGTCCGATCGCGCTGGTCGCGGCCAACCTGTTCGTGGTGGCCTTCGGAGTCTCCTGGGGGCCGGTCACCTGGGTGATGCTCGGAGAAATCTTCCCGAACTCGTATCGCGGCCCCGCGCTCGCGGTCGCCGTCGCGGTGCAGTGGATCGCCAATTTCGTGGTCAC…
>G2_pGADT7_F Sample_Name=G2_pGADT7_F Chromat_id=3257247 Read_id=3218392 Version=1 Length=828:GGGGGGAAANAAGNTCTTTATACGACTCACTATAGGGCGAGCGCCGCCATGGAGTACCCATACGACGTACCAGATTACGCTCATATGGCCATGGAGGCCAGTGAATTCCACCCATCAACAAGTTTGTACAAAAAAGCAGGCTTTCTTCACGATGGCGCGCTTGGTGCTCTTGCGCTTACCGAAACCGGTGCGCGTGCGCTTGCGCTTGCCCTGACGGTTGGCGGTGTTCACCGAATCGACCTTGACGTCGAAGATCTTCTCGATCGCGATCTTGATCTGCGTCTTGTTCGAATCCGGGTGCACCAC…
>B3_pGADT7_F Sample_Name=B3_pGADT7_F Chromat_id=3257189 Read_id=3218360 Version=1 Length=819;NAAANNAANNTTNATACGACTCACTATAGGGCGAGCGCCGCCATGGAGTACCCATACGACGTACCAGATTACGCTCATATGGCCATGGAGGCCAGTGAATTCCACCCATCAACAAGTTTGTACAAAAAAGCAGGCTTTCTGCGGTTCGTCACGTTGTCCGAGAACCAGGCACGCGCCAAGATCACCGCTTCGACGGCCATGGGCGGCGGTGAGTTCGACGTCGTGATGATCAGCAACTACGAGACCCCGCAGTGGGCCGAGAACGGTTGGCTGGTCGACCTTTCCGATTACGCCCGCAACACGCCC…
>H3_pGADT7_F Sample_Name=H3_pGADT7_F Chromat_id=3257268 Read_id=3218421 Version=1 Length=930:GGGNAAAANAAGNTCTTTATACGACTCACTATAGGGCGAGCGCCGCCATGGAGTACCCATACGACGTACCAGATTACGCTCATATGGCCATGGAGGCCAGTGAATTCCACCCATCAACAAGTTTGTACAAAAAAGCAGGCTTTCTGTTCGCCGAACGCGGTTTCCACGGCACCACACTGGCCGACATCACCTCGGCGGCGGGCAAAAGCCCCGCGGTGTTCTACCGCTACTTCACCGACAAGGAAGATCTGCTGGCCGCGCTGGCCGAATCGTTCCTGCACGACGTCGTCGAGCCCTCGGGGCTGA…
>A4_pGADT7_F Sample_Name=A4_pGADT7_F Chromat_id=3257177 Read_id=3218367 Version=1 Length=852;NGGNAAANNAAGANTNCTTTATACGACTCACTATAGGGCGAGCGCCGCCATGGAGTACCCATACGACGTACCAGATTACGCTCATATGGCCATGGAGGCCAGTGAATTCCACCCATCAACAAGTTTGTACAAAAAAGCAGGCTTTCTCGGTTACCGAGAACCACTGCGCGTCACGAAAACCGGTGACGCGGTGACGCCGAGCGTCGATGATGTGTTGCGGGACCGGTGGCACGAGGTGACTCGTGAACTGGTGTTGGCCCAGGCAAGCGCGACGCTCACGGTCGACGATCCGCAGCATTCGCATCC…
>E5_pGADT7_F Sample_Name=E5_pGADT7_F Chromat_id=3257230 Read_id=3218404 Version=1 Length=958:GGGAAAAGNANNCTTTATACGACTCACTATAGGGCGAGCGCCGCCATGGAGTACCCATACGACGTACCAGATTACGCTCATATGGCCATGGAGGCCAGTGAATTCCACCCATCAACAAGTTTGTACAAAAAAGCAGGCTTTCTGGCCGAGGCGCCATTCCAGCAACCGCGCATCGTCGGCGGAGATCACCACGACGCCGGCCGGGCGGCCTTCGTCGAGAACCTCCACCAGCGGGTGGATGAAAGGTCCGTCGTCGAGCACGACCCGGTTGGTCACCGGCATCATACACTCGAAGTGCACGGTCCA…
>B6_pGADT7_F Sample_Name=B6_pGADT7_F Chromat_id=3257190 Read_id=3218368 Version=1 Length=864: GGNAAANGANNTNTTNATACGACTCACTATAGGGCGAGCGCCGCCATGGAGTACCCATACGACGTACCAGATTACGCTCATATGGCCATGGAGGCCAGTGAATTCCACCCATCAACAAGTTTGTACAAAAAAGCAGGCTTTCTGCACGACAAGAAGGTCGCGCTGATCGGCACGGGCGCCACCGGCGTGCAGTTGGTGCCGTACCTGGGCCGCGACGCACAGCACCTGTACGTCTTCCAGCGCACGCCCTCGACGGTCGACGAACGCAACAACACCCCGACCGATCCCGAATGGGTCAAGACGCT…
>C6_pGADT7_F Sample_Name=C6_pGADT7_F Chromat_id=3257202 Read_id=3218355 Version=1 Length=986:NAAANNAANNTTNATACGACTCACTATAGGGCGAGCGCCGCCATGGAGTACCCATACGACGTACCAGATTACGCTCATATGGCCATGGAGGCCAGTGAATTCCACCCATCAACAAGTTTGTACAAAAAAGCAGGCTTTCTGCCGGAGACCTACGAGTATCTCGACAGGTTGGAGACCGCGCTTGGCAAGCCGATCGCGCGCCTCAATGCACGTAAAGGCTTTGATCACTGGTTCGAGGTCTACCGTGGGACGCTGCCTTCACCCCAGATGCGCTGGTGCACGAAGAAGATGAAGATCGAGCCACTC…
>D6_pGADT7_F Sample_Name=D6_pGADT7_F Chromat_id=3257215 Read_id=3218390 Version=1 Length=976:NAAAANGANNNTTNATACGACTCCACTATAGGGCGAGCGCCGCCATGGAGTACCCATACGACGTACCAGATTACGCTCATATGGCCATGGAGGCCAGTGAATTCCACCCATCAACAAGTTTGTACAAAAAAGCAGGCTTTCTCGACGAGCGCGTCGACCGGGGCGCCGACGACGGGGCGCTCCTCGATGTCGGTCGCACCGGCGGCCTTGGCGCGGTCGTTGGCCTCACGCAGAATGGCGTAGATCGGGGCGTTGCCTGCCATCTTGTAGCCCTCGTCCTTGAGGACGTCGGCCGCACGCGAGTCC…
>E6_pGADT7_F Sample_Name=E6_pGADT7_F Chromat_id=3257229 Read_id=3218386 Version=1 Length=944:GGGAAAAAANNNTTNATACGACTCACTATAGGGCGAGCGCCGCCATGGAGTACCCATACGACGTACCAGATTACGCTCATATGGCCATGGAGGCCAGTGAATTCCACCCATCAACAAGTTTGTACAAAAAAGCAGGCTTTCTCCGACTGGATGGCGCGCCAACCCCACGCTCGTGGGTGGCTCGGATGACGAAGCGGCCTGCACCACCCGGTGCGGGTAAGAGCGCCTCCGCGTGGGAGGCCCGGATCGACCCGGGAGAAGCCATGGGTTCTTCACGTATCGAGTTGACGGCTGCGCAGCGAGATC…
>B7_pGADT7_F Sample_Name=B7_pGADT7_F Chromat_id=3257192 Read_id=3218352 Version=1 Length=944:NAAAANAANNTTNATACGACTCACTATAGGGCGAGCGCCGCCATGGAGTACCCATACGACGTACCAGATTACGCTCATATGGCCATGGAGGCCAGTGAATTCCACCCATCAACAAGTTTGTACAAAAAAGCAGGCTTTCTTCAACCCATCGTCACCGAAACCGAACCACGTCTGTTCGCGTCGAGCATCGGCGACCTGCACACCGCGGTCGACCTGGTGCTCACCGGGCACGCACCCGCCAGACTTGTCGTCTTCGACCACCACCCGGCCGTGGACGAGGAACGCGAAGCGCTGCAGAGCGCGCGC…
>D7_pGADT7_F Sample_Name=D7_pGADT7_F Chromat_id=3257218 Read_id=3218374 Version=1 Length=851:NAAAANANNNTTNATACGACTCACTATAGGGCGAGCGCCGCCATGGAGTACCCATACGACGTACCAGATTACGCTCATATGGCCATGGAGGCCAGTGAATTCCACCCATCAACAAGTTTGTACAAAAAAGCAGGCTTTCTCGCTGACGCCGAGCATCTGATTCGCCGGGCAACGGGCGTGGGCCCCGATCCGGCCGGCACTCAGAATTTCATCGATGTCGCAGTGTCGTTGGCGGTGTCGGTCGTCCTGTACGCCAGCGGTGAATGGGCCGCTGCCGCGGACGCGGCTCATCTGGCGGTCGGCCTG…
>A3_pGADT7_F Sample_Name=A3_pGADT7_F Chromat_id=3257179 Read_id=3218369 Version=1 Length=953:NAAANNANNNTTTATACGACTCACTATAGGGCGAGCGCCGCCATGGAGTACCCATACGACGTACCAGATTACGCTCATATGGCCATGGAGGCCAGTGAATTCCACCCATCAACAAGTTTGTACAAAAAAGCAGGCTTTCTCGCTGACGCCGAGCATCTGATTCGCCGGGCAACGGGCGTGGGCCCCGATCCGGCCGGCACTCAGAATTTCATCGATGTCGCAGTGTCGTTGGCGGTGTCGGTCGTCCTGTACGCCAGCGGTGAATGGGCCGCTGCCGCGGACGCGGCTCATCTGGCGGTCGGCCTG…
>F8_pGADT7_F Sample_Name=F8_pGADT7_F Chromat_id=3257243 Read_id=3218402 Version=1 Length=942:NNANNNTTNATACGACTCCACTATAGGGCGAGCGCCGCCATGGAGTACCCATACGACGTACCAGATTACGCTCATATGGCCATGGAGGCCAGTGAATTCCACCCATCAACAAGTTTGTACAAAAAAGCAGGCTTTCTCGCTGACGCCGAGCATCTGATTCGCCGGGCAACGGGCGTGGGCCCCGATCCGGCCGGCACTCAGAATTTCATCGATGTCGCAGTGTCGTTGGCGGTGTCGGTCGTCCTGTACGCCAGCGGTGAATGGGCCGCTGCCGCGGACGCGGCTCATCTGGCGGTCGGCCTGGCC…
>A8_pGADT7_F Sample_Name=A8_pGADT7_F Chromat_id=3257183 Read_id=3218363 Version=1 Length=939: GGNAAANGANNTCNTTTATACGACTCACTATAGGGCGAGCGCCGCCATGGAGTACCCATACGACGTACCAGATTACGCTCATATGGCCATGGAGGCCAGTGAATTCCACCCATCAACAAGTTTGTACAAAAAAGCAGGCTTTCTCGCTGACGCCGAGCATCTGATTCGCCGGGCAACGGGCGTGGGCCCCGATCCGGCCGGCACTCAGAATTTCATCGATGTCGCAGTGTCGTTGGCGGTGTCGGTCGTCCTGTACGCCAGCGGTGAATGGGCCGCTGCCGCGGACGCGGCTCATCTGGCGGTCG…
>A7_pGADT7_F Sample_Name=A7_pGADT7_F Chromat_id=3257180 Read_id=3218356 Version=1 Length=851:GGNAAANGANNTCCTTTATACGACTCACTATAGGGCGAGCGCCGCCATGGAGTACCCATACGACGTACCAGATTACGCTCATATGGCCATGGAGGCCAGTGAATTCCACCCATCAACAAGTTTGTACAAAAAAGCAGGCTTTCTCAAGCAGTTCTACCTGGACCTGCAGGATGAGCGGCTCGAGAGCGCGCTGGGCATCGTCCACTCGCGGTTCTCCACCAACACGTTCCCGTCGTGGCCGCTGGCCCACCCGTTCCGGCGCATCGCGCACAACGGTGAGATCAACACGGTCACCGGCAACGAGAA…
>E7_pGADT7_F Sample_Name=E7_pGADT7_F Chromat_id=3257228 Read_id=3218387 Version=1 Length=849: NAAAAANNNTTNATACGACTCACTATAGGGCGAGCGCCGCCATGGAGTACCCATACGACGTACCAGATTACGCTCATATGGCCATGGAGGCCAGTGAATTCCACCCATCAACAAGTTTGTACAAAAAAGCAGGCTTTCTCAAGCAGTTCTACCTGGACCTGCAGGATGAGCGGCTCGAGAGCGCGCTGGGCATCGTCCACTCGCGGTTCTCCACCAACACGTTCCCGTCGTGGCCGCTGGCCCACCCGTTCCGGCGCATCGCGCACAACGGTGAGATCAACACGGTCACCGGCAACGAGAACTGG…
>C9_pGADT7_F Sample_Name=C9_pGADT7_F Chromat_id=3257214 Read_id=3218391 Version=1 Length=921:NAAANGANNNTTNATACGACTCACTATAGGGCGAGCGCCGCCATGGAGTACCCATACGACGTACCAGATTACGCTCATATGGCCATGGAGGCCAGTGAATTCCACCCATCAACAAGTTTGTACAAAAAAGCAGGCTTTCTGCATCCATCGAGCGGGCTTGGCCAGGAACGCGAACGGGCTGATGAGCACGGTGTGCCAGCCGCCGAGGACCGGTGCGCACAGGCCCAGCATGAGTCCCATGTCGTGATACAGCGGCNGCCACGAGATCGAGGTGGTGTCCGACGGCGCGATGTTGTCGGGGAAGAA…
>B9_pGADT7_F Sample_Name=B9_pGADT7_F Chromat_id=3257195 Read_id=3218350 Version=1 Length=853: AAAANNAANNTTTATACGACTCACTATAGGGCGAGCGCCGCCATGGAGTACCCATACGACGTACCAGATTACGCTCATATGGCCATGGAGGCCAGTGAATTCCACCCATCAACAAGTTTGTACAAAAAAGCAGGCTTTCTGCATCCATCGAGCGGGCTTGGCCAGGAACGCGAACGGGCTGATGAGCACGGTGTGCCAGCCGCCGAGGACCGGTGCGCACAGGCCCAGCATGAGTCCCATGTCGTGATACAGCGGCAGCCACGAGATCGAGGTGGTGTCCGACGGCGCGATGTTGTCGGGGAAGA…
>D11_pGADT7_F Sample_Name=D11_pGADT7_F Chromat_id=3257213 Read_id=3218407 Version=1 Length=794: NAAANNAANNTTNATACGACTCACTATAGGGCGAGCGCCGCCATGGAGTACCCATACGACGTACCAGATTACGCTCATATGGCCATGGAGGCCAGTGAATTCCACCCATCAACAAGTTTGTACAAAAAAGCAGGCTTTCTGGTAGAAGTCCATCTGCAGGTAGTCGTACACGTCCACGCTGGTCGGGTCGAAGTTGAGCCGCAGCCGGGCCACCCTGTCGTCGCCGCGACGCTGCCACCAGGCCAGATAGCGCTCCTTGCCCTCGACCACGAACGGTGCGGCGATGAACCCCATGCCCCATAC…
>A11_pGADT7_F Sample_Name=A11_pGADT7_F Chromat_id=3257310 Read_id=3218494 Version=1 Length=955:GGAAGNAAAAGANNTCCTTTATACGACTCACTATAGGGCGAGCGCCGCCATGGAGTACCCATACGACGTACCAGATTACGCTCATATGGCCATGGAGGCCAGTGAATTCCACCCATCAACAAGTTTGTACAAAAAAGCAGGCTTTCTCGGATTCGCCGGTGAGCGCGCGGAACACGAAGCCGATGGTGATGCCGTGGTCGGGTCGCTCGACGATCTCGACAGAGTCTCCCGCACGCACGTGCCCCGGCCGCACCAGCCGCAGATATGCGCCCGGATTCCCGGCCCTGGTGAAGGTTTTCATAAG…
>H4_pGADT7_F Sample_Name=H4_pGADT7_F Chromat_id=3257269 Read_id=3218445 Version=1 Length=911:GGNAAAAANAANTNTTTATACGACTCACTATAGGGCGAGCGCCGCCATGGAGTACCCATACGACGTACCAGATTACGCTCATATGGCCATGGAGGCCAGTGAATTCCACCCATCAACAAGTTTGTACAAAAAAGCAGGCTTTCTCGCCCGACGGTGCCAGGTACGGCACCAGCGAGACGTGCAGGAAGAAGCAGTTCTCGCGACCCACCTCGTGGCGGACCTGACGGGCCGCCTCCAGGAACGGAAGCGATTCGATGTCACCGACCGTGCCGCCGACCTCGGTGATCACGACATCGGGCCGGACGC…
>F4_pGADT7_F Sample_Name=F4_pGADT7_F Chromat_id=3257238 Read_id=3218380 Version=1 Length=956:NAAAANNANNCNTTNATACGACTCACTATAGGGCGAGCGCCGCCATGGAGTACCCATACGACGTACCAGATTACGCTCATATGGCCATGGAGGCCAGTGAATTCCACCCATCAACAAGTTTGTACAAAAAAGCAGGCTTTCTCACCGGTCTGAACTTCGCCGCGGGGGACATGCCCGGTGGTGAGCGCGGCATCCTGTCGCATCCGGGACGCAGCGCAGACTTCCGCGCGAGCGTCGACATCGCCGTCGAAATCGCCAAGCGCCTGGGCACCAAGGCTTTCAACGCCCTGTACGGCAACCGCCGTG…
>D4_pGADT7_F Sample_Name=D4_pGADT7_F Chromat_id=3257216 Read_id=3218397 Version=1 Length=955:GGNAAANNANNNTTNATACGACTCACTATAGGGCGAGCGCCGCCATGGAGTACCCATACGACGTACCAGATTACGCTCATATGGCCATGGAGGCCAGTGAATTCCACCCATCAACAAGTTTGTACAAAAAAGCAGGCTTTCTCGATGCGCTCAAGTCTGCTGATGCCGGGGCGGTGTTCGCCGAGTTGATCCGCGCCGGTCTGCAGGCGCTGATCGAGGCTGAAGCCACCGAGGTGATCGGCGCGGGCCGCTACCAACGCACTGACGGGCGCGCCACCCACCGCAATGGGCACCGGCCCAAGACGG…
>E4_pGADT7_F Sample_Name=E4_pGADT7_F Chromat_id=3257227 Read_id=3218403 Version=1 Length=184:CAGGCTTTCTGTCGACAGCCACCAAGATGTTCTGCGGGTGCGCCAACCGGTTCGGCGCCGAGCCCACCACGCTCGTCTGCCCGGNATGCCTCGGCCTGCCGGGCGCGNTGCCGGTGCTCAACGAGGCCGCGGAGGAGTCGGCCATCCGCATCGGGCTCGCGCTGAACTGCGAGATCACGCCGTG
>C12_pGADT7_F Sample_Name=C12_pGADT7_F Chromat_id=3257199 Read_id=3218348 Version=1 Length=918: GGGAAAAAAGATCTTTATACGACTCACTATAGGGCGAGCGCCGCCATGGAGTACCCATACGACGTACCAGATTACGCTCATATGGCCATGGAGGCCAGTGAATTCCACCCATCAACAAGTTTGTACAAAAAAGCAGGCTTTCTGACGTTCGGCGCACCGGCGCGCCTGGAGATGATGCACGGCGACGCGCATCCCGGAAACTTCATGCTGCTGCCCGACGGTCGCATGGGTGTCATCGACTTCGGGGCGGTCGCACCGCTTCCCGGTGGATTCCCGACCTCGCTCGGCGAGACCATCCGGCTG…
>E12_pGADT7_F Sample_Name=E12_pGADT7_F Chromat_id=3257226 Read_id=3218401 Version=1 Length=950:GGGAAAANGANANNTTTATACGACTCACTATAGGGCGAGCGCCGCCATGGAGTACCCATACGACGTACCAGATTACGCTCATATGGCCATGGAGGCCAGTGAATTCCACCCATCAACAAGTTTGTACAAAAAAGCAGGCTTTCTCCTGCGCGAACGTGCCGACGACTTCGCGAAGTTGGCACAGTTGGAGATGGGCAAGAAACGCGGTCAAGGCGCCGGGGAGACCCGGTTCTCCGCATCGATCTTCGAGTTCTACGCCGACCGTGGCGCCGGCCTGCTCGCCGATGAACCGATTCCGACGTTC…
>B4_pGADT7_F Sample_Name=B4_pGADT7_F Chromat_id=3257191 Read_id=3218366 Version=1 Length=997:GGAGGAAANGANANNTTTATACGACTCACTATAGGGCGAGCGCCGCCATGGAGTACCCATACGACGTACCAGATTACGCTCATATGGCCATGGAGGCCAGTGAATTCCACCCATCAACAAGTTTGTACAAAAAAGCAGGCTTTCTTGCGGTAGAACGGAGCGTTGAGCGGGCCTGCGAACGTGTGATCGTGCACGATGTCGACGCCTTCGGTGGCGGCGATGCGCTCGATGGCCTTACGCACCTTGAGCGCGTGCATGATCTCCGGGTACGGCTGGCCCAGACGATCGGGAAGTGTGCGCTCCCAC…
